# Supplementary material for: Inferring binding specificities of human transcription factors with the wisdom of crowds
Source: bioRxiv. 2025 Nov 17:2025.11.16.688692. Preprint. [Version 1] doi: 10.1101/2025.11.16.688692 (PMC12667932; doi:10.1101/2025.11.16.688692)
Supplement: Supplement 1 [file media-1.gz]

Archive with 1,188 entries (1,171 files):
- ibis_report
- ibis_report/ibis_motifs_Final_A2G.tsv
- ibis_report/jquery-3.7.1.min.js
- ibis_report/ibis_motifs_Leaderboard_A2G.html
- ibis_report/ibis_motifs_Final_A2G.html
- ibis_report/ibis_motifs_Leaderboard_G2A.tsv
- ibis_report/ibis_motifs_Final_G2A.html
- ibis_report/tablesorter-master
- ibis_report/tablesorter-master/dist
- ibis_report/tablesorter-master/dist/css
- ibis_report/tablesorter-master/dist/css/scss
- ibis_report/tablesorter-master/dist/css/scss/theme.scss
- ibis_report/tablesorter-master/dist/css/theme.bootstrap_3.min.css
- ibis_report/tablesorter-master/dist/css/theme.jui.min.css
- ibis_report/tablesorter-master/dist/css/widget.grouping.min.css
- ibis_report/tablesorter-master/dist/css/theme.ice.min.css
- ibis_report/tablesorter-master/dist/css/theme.blackice.min.css
- ibis_report/tablesorter-master/dist/css/jquery.tablesorter.pager.min.css
- ibis_report/tablesorter-master/dist/css/theme.green.min.css
- ibis_report/tablesorter-master/dist/css/theme.dropbox.min.css
- ibis_report/tablesorter-master/dist/css/theme.bootstrap_2.min.css
- ibis_report/tablesorter-master/dist/css/less
- ibis_report/tablesorter-master/dist/css/less/theme.less
- ibis_report/tablesorter-master/dist/css/less/bootstrap.less
- ibis_report/tablesorter-master/dist/css/less/metro.less
- ibis_report/tablesorter-master/dist/css/theme.grey.min.css
- ibis_report/tablesorter-master/dist/css/theme.bootstrap.min.css
- ibis_report/tablesorter-master/dist/css/theme.dark.min.css
- ibis_report/tablesorter-master/dist/css/theme.blue.css
- ibis_report/tablesorter-master/dist/css/images
- ibis_report/tablesorter-master/dist/css/images/black-asc.gif
- ibis_report/tablesorter-master/dist/css/images/metro-black-desc.png
- ibis_report/tablesorter-master/dist/css/images/dragtable-handle.png
- ibis_report/tablesorter-master/dist/css/images/metro-black-asc.png
- ibis_report/tablesorter-master/dist/css/images/dropbox-desc.png
- ibis_report/tablesorter-master/dist/css/images/bootstrap-black-unsorted.png
- ibis_report/tablesorter-master/dist/css/images/dropbox-asc-hovered.png
- ibis_report/tablesorter-master/dist/css/images/green-asc.gif
- ibis_report/tablesorter-master/dist/css/images/last.png
- ibis_report/tablesorter-master/dist/css/images/ice-desc.gif
- ibis_report/tablesorter-master/dist/css/images/white-desc.gif
- ibis_report/tablesorter-master/dist/css/images/metro-unsorted.png
- ibis_report/tablesorter-master/dist/css/images/next.png
- ibis_report/tablesorter-master/dist/css/images/bootstrap-white-unsorted.png
- ibis_report/tablesorter-master/dist/css/images/green-unsorted.gif
- ibis_report/tablesorter-master/dist/css/images/black-unsorted.gif
- ibis_report/tablesorter-master/dist/css/images/white-asc.gif
- ibis_report/tablesorter-master/dist/css/images/metro-loading.gif
- ibis_report/tablesorter-master/dist/css/images/dropbox-asc.png
- ibis_report/tablesorter-master/dist/css/images/first.png
- ibis_report/tablesorter-master/dist/css/images/dragtable-handle.svg
- ibis_report/tablesorter-master/dist/css/images/prev.png
- ibis_report/tablesorter-master/dist/css/images/black-desc.gif
- ibis_report/tablesorter-master/dist/css/images/ice-asc.gif
- ibis_report/tablesorter-master/dist/css/images/metro-white-desc.png
- ibis_report/tablesorter-master/dist/css/images/green-header.gif
- ibis_report/tablesorter-master/dist/css/images/ice-unsorted.gif
- ibis_report/tablesorter-master/dist/css/images/dropbox-desc-hovered.png
- ibis_report/tablesorter-master/dist/css/images/metro-white-asc.png
- ibis_report/tablesorter-master/dist/css/images/white-unsorted.gif
- ibis_report/tablesorter-master/dist/css/images/loading.gif
- ibis_report/tablesorter-master/dist/css/images/green-desc.gif
- ibis_report/tablesorter-master/dist/css/dragtable.mod.min.css
- ibis_report/tablesorter-master/dist/css/theme.metro-dark.min.css
- ibis_report/tablesorter-master/dist/css/theme.default.min.css
- ibis_report/tablesorter-master/dist/css/highlights.min.css
- ibis_report/tablesorter-master/dist/css/theme.materialize.min.css
- ibis_report/tablesorter-master/dist/css/filter.formatter.min.css
- ibis_report/tablesorter-master/dist/css/theme.bootstrap_4.min.css
- ibis_report/tablesorter-master/dist/css/theme.blue.min.css
- ibis_report/tablesorter-master/dist/js
- ibis_report/tablesorter-master/dist/js/extras
- ibis_report/tablesorter-master/dist/js/extras/jquery.metadata.min.js
- ibis_report/tablesorter-master/dist/js/extras/semver-mod.min.js
- ibis_report/tablesorter-master/dist/js/extras/jquery.tablesorter.pager.min.js
- ibis_report/tablesorter-master/dist/js/extras/jquery.dragtable.mod.min.js
- ibis_report/tablesorter-master/dist/js/parsers
- ibis_report/tablesorter-master/dist/js/parsers/parser-roman.min.js
- ibis_report/tablesorter-master/dist/js/parsers/parser-date.min.js
- ibis_report/tablesorter-master/dist/js/parsers/parser-date-two-digit-year.min.js
- ibis_report/tablesorter-master/dist/js/parsers/parser-network.min.js
- ibis_report/tablesorter-master/dist/js/parsers/parser-date-weekday.min.js
- ibis_report/tablesorter-master/dist/js/parsers/parser-date-extract.min.js
- ibis_report/tablesorter-master/dist/js/parsers/parser-feet-inch-fraction.min.js
- ibis_report/tablesorter-master/dist/js/parsers/parser-image.min.js
- ibis_report/tablesorter-master/dist/js/parsers/parser-date-range.min.js
- ibis_report/tablesorter-master/dist/js/parsers/parser-date-month.min.js
- ibis_report/tablesorter-master/dist/js/parsers/parser-huge-numbers.min.js
- ibis_report/tablesorter-master/dist/js/parsers/parser-file-type.min.js
- ibis_report/tablesorter-master/dist/js/parsers/parser-leading-zeros.min.js
- ibis_report/tablesorter-master/dist/js/parsers/parser-input-select.min.js
- ibis_report/tablesorter-master/dist/js/parsers/parser-duration.min.js
- ibis_report/tablesorter-master/dist/js/parsers/parser-date-iso8601.min.js
- ibis_report/tablesorter-master/dist/js/parsers/parser-ignore-articles.min.js
- ibis_report/tablesorter-master/dist/js/parsers/parser-globalize.min.js
- ibis_report/tablesorter-master/dist/js/parsers/parser-named-numbers.min.js
- ibis_report/tablesorter-master/dist/js/parsers/parser-metric.min.js
- ibis_report/tablesorter-master/dist/js/jquery.tablesorter.widgets.min.js
- ibis_report/tablesorter-master/dist/js/jquery.tablesorter.js
- ibis_report/tablesorter-master/dist/js/jquery.tablesorter.widgets.js
- ibis_report/tablesorter-master/dist/js/jquery.tablesorter.combined.js
- ibis_report/tablesorter-master/dist/js/widgets
- ibis_report/tablesorter-master/dist/js/widgets/widget-mark.min.js
- ibis_report/tablesorter-master/dist/js/widgets/widget-vertical-group.min.js
- ibis_report/tablesorter-master/dist/js/widgets/widget-math.min.js
- ibis_report/tablesorter-master/dist/js/widgets/widget-sortTbodies.min.js
- ibis_report/tablesorter-master/dist/js/widgets/widget-uitheme.min.js
- ibis_report/tablesorter-master/dist/js/widgets/widget-reflow.min.js
- ibis_report/tablesorter-master/dist/js/widgets/widget-columnSelector.min.js
- ibis_report/tablesorter-master/dist/js/widgets/widget-filter-type-insideRange.min.js
- ibis_report/tablesorter-master/dist/js/widgets/widget-toggle.min.js
- ibis_report/tablesorter-master/dist/js/widgets/widget-cssStickyHeaders.min.js
- ibis_report/tablesorter-master/dist/js/widgets/widget-repeatheaders.min.js
- ibis_report/tablesorter-master/dist/js/widgets/widget-view.min.js
- ibis_report/tablesorter-master/dist/js/widgets/widget-build-table.min.js
- ibis_report/tablesorter-master/dist/js/widgets/widget-resizable.min.js
- ibis_report/tablesorter-master/dist/js/widgets/widget-print.min.js
- ibis_report/tablesorter-master/dist/js/widgets/widget-alignChar.min.js
- ibis_report/tablesorter-master/dist/js/widgets/widget-staticRow.min.js
- ibis_report/tablesorter-master/dist/js/widgets/widget-scroller.min.js
- ibis_report/tablesorter-master/dist/js/widgets/widget-editable.min.js
- ibis_report/tablesorter-master/dist/js/widgets/widget-stickyHeaders.min.js
- ibis_report/tablesorter-master/dist/js/widgets/widget-grouping.min.js
- ibis_report/tablesorter-master/dist/js/widgets/widget-formatter.min.js
- ibis_report/tablesorter-master/dist/js/widgets/widget-storage.min.js
- ibis_report/tablesorter-master/dist/js/widgets/widget-pager.min.js
- ibis_report/tablesorter-master/dist/js/widgets/widget-sort2Hash.min.js
- ibis_report/tablesorter-master/dist/js/widgets/widget-columns.min.js
- ibis_report/tablesorter-master/dist/js/widgets/widget-filter-formatter-select2.min.js
- ibis_report/tablesorter-master/dist/js/widgets/widget-saveSort.min.js
- ibis_report/tablesorter-master/dist/js/widgets/widget-lazyload.min.js
- ibis_report/tablesorter-master/dist/js/widgets/widget-filter-formatter-html5.min.js
- ibis_report/tablesorter-master/dist/js/widgets/widget-headerTitles.min.js
- ibis_report/tablesorter-master/dist/js/widgets/widget-currentSort.min.js
- ibis_report/tablesorter-master/dist/js/widgets/widget-filter-formatter-jui.min.js
- ibis_report/tablesorter-master/dist/js/widgets/widget-output.min.js
- ibis_report/tablesorter-master/dist/js/widgets/widget-chart.min.js
- ibis_report/tablesorter-master/dist/js/widgets/widget-filter.min.js
- ibis_report/tablesorter-master/dist/js/jquery.tablesorter.combined.min.js
- ibis_report/tablesorter-master/dist/js/jquery.tablesorter.min.js
- ibis_report/tablesorter-master/README.md
- ibis_report/tablesorter-master/CHANGELOG.md
- ibis_report/tablesorter-master/SECURITY.md
- ibis_report/tablesorter-master/package.json
- ibis_report/ibis_motifs_Leaderboard_G2A.html
- ibis_report/logos
- ibis_report/logos/Leaderboard
- ibis_report/logos/Leaderboard/TIGD3.9.svg
- ibis_report/logos/Leaderboard/GABPA.2.svg
- ibis_report/logos/Leaderboard/ZNF407.1.svg
- ibis_report/logos/Leaderboard/PRDM5.8_revcomp.svg
- ibis_report/logos/Leaderboard/NACC2.2.svg
- ibis_report/logos/Leaderboard/NACC2.1.svg
- ibis_report/logos/Leaderboard/SP140.6_revcomp.svg
- ibis_report/logos/Leaderboard/LEF1.3.svg
- ibis_report/logos/Leaderboard/ZNF407.1_revcomp.svg
- ibis_report/logos/Leaderboard/RORB.4.svg
- ibis_report/logos/Leaderboard/PRDM5.4.svg
- ibis_report/logos/Leaderboard/LEF1.6.svg
- ibis_report/logos/Leaderboard/RORB.3_revcomp.svg
- ibis_report/logos/Leaderboard/PRDM5.2_revcomp.svg
- ibis_report/logos/Leaderboard/LEF1.2.svg
- ibis_report/logos/Leaderboard/RORB.4_revcomp.svg
- ibis_report/logos/Leaderboard/SP140.2.svg
- ibis_report/logos/Leaderboard/PRDM5.1.svg
- ibis_report/logos/Leaderboard/ZNF362.10_revcomp.svg
- ibis_report/logos/Leaderboard/GABPA.5.svg
- ibis_report/logos/Leaderboard/ZNF362.6_revcomp.svg
- ibis_report/logos/Leaderboard/NACC2.1_revcomp.svg
- ibis_report/logos/Leaderboard/NACC2.8_revcomp.svg
- ibis_report/logos/Leaderboard/TIGD3.1.svg
- ibis_report/logos/Leaderboard/TIGD3.8_revcomp.svg
- ibis_report/logos/Leaderboard/PRDM5.3.svg
- ibis_report/logos/Leaderboard/ZNF407.4_revcomp.svg
- ibis_report/logos/Leaderboard/GABPA.1_revcomp.svg
- ibis_report/logos/Leaderboard/RORB.8.svg
- ibis_report/logos/Leaderboard/ZNF362.12_revcomp.svg
- ibis_report/logos/Leaderboard/ZNF407.7_revcomp.svg
- ibis_report/logos/Leaderboard/NACC2.7.svg
- ibis_report/logos/Leaderboard/ZNF362.1.svg
- ibis_report/logos/Leaderboard/PRDM5.10.svg
- ibis_report/logos/Leaderboard/GABPA.6_revcomp.svg
- ibis_report/logos/Leaderboard/RORB.8_revcomp.svg
- ibis_report/logos/Leaderboard/ZNF362.7_revcomp.svg
- ibis_report/logos/Leaderboard/NFKB1.1_revcomp.svg
- ibis_report/logos/Leaderboard/LEF1.1_revcomp.svg
- ibis_report/logos/Leaderboard/ZNF362.8_revcomp.svg
- ibis_report/logos/Leaderboard/ZNF362.2.svg
- ibis_report/logos/Leaderboard/NACC2.4.svg
- ibis_report/logos/Leaderboard/NACC2.5.svg
- ibis_report/logos/Leaderboard/RORB.3.svg
- ibis_report/logos/Leaderboard/SP140.2_revcomp.svg
- ibis_report/logos/Leaderboard/ZNF407.6.svg
- ibis_report/logos/Leaderboard/ZNF407.2.svg
- ibis_report/logos/Leaderboard/ZNF362.9.svg
- ibis_report/logos/Leaderboard/LEF1.4_revcomp.svg
- ibis_report/logos/Leaderboard/GABPA.5_revcomp.svg
- ibis_report/logos/Leaderboard/ZNF362.6.svg
- ibis_report/logos/Leaderboard/PRDM5.8.svg
- ibis_report/logos/Leaderboard/TIGD3.3_revcomp.svg
- ibis_report/logos/Leaderboard/SP140.3.svg
- ibis_report/logos/Leaderboard/RORB.6_revcomp.svg
- ibis_report/logos/Leaderboard/NACC2.3.svg
- ibis_report/logos/Leaderboard/NFKB1.5.svg
- ibis_report/logos/Leaderboard/NACC2.4_revcomp.svg
- ibis_report/logos/Leaderboard/ZNF362.2_revcomp.svg
- ibis_report/logos/Leaderboard/SP140.6.svg
- ibis_report/logos/Leaderboard/TIGD3.2_revcomp.svg
- ibis_report/logos/Leaderboard/PRDM5.2.svg
- ibis_report/logos/Leaderboard/PRDM5.3_revcomp.svg
- ibis_report/logos/Leaderboard/SP140.1.svg
- ibis_report/logos/Leaderboard/LEF1.5_revcomp.svg
- ibis_report/logos/Leaderboard/ZNF362.7.svg
- ibis_report/logos/Leaderboard/PRDM5.6.svg
- ibis_report/logos/Leaderboard/RORB.1.svg
- ibis_report/logos/Leaderboard/NACC2.10.svg
- ibis_report/logos/Leaderboard/TIGD3.8.svg
- ibis_report/logos/Leaderboard/ZNF362.11.svg
- ibis_report/logos/Leaderboard/ZNF362.10.svg
- ibis_report/logos/Leaderboard/PRDM5.5.svg
- ibis_report/logos/Leaderboard/RORB.5.svg
- ibis_report/logos/Leaderboard/NFKB1.3_revcomp.svg
- ibis_report/logos/Leaderboard/GABPA.7_revcomp.svg
- ibis_report/logos/Leaderboard/ZNF362.4_revcomp.svg
- ibis_report/logos/Leaderboard/TIGD3.6_revcomp.svg
- ibis_report/logos/Leaderboard/SP140.5_revcomp.svg
- ibis_report/logos/Leaderboard/PRDM5.9_revcomp.svg
- ibis_report/logos/Leaderboard/SP140.5.svg
- ibis_report/logos/Leaderboard/NACC2.8.svg
- ibis_report/logos/Leaderboard/NACC2.2_revcomp.svg
- ibis_report/logos/Leaderboard/LEF1.2_revcomp.svg
- ibis_report/logos/Leaderboard/TIGD3.7_revcomp.svg
- ibis_report/logos/Leaderboard/ZNF362.5.svg
- ibis_report/logos/Leaderboard/NFKB1.4.svg
- ibis_report/logos/Leaderboard/SP140.4_revcomp.svg
- ibis_report/logos/Leaderboard/PRDM5.1_revcomp.svg
- ibis_report/logos/Leaderboard/TIGD3.3.svg
- ibis_report/logos/Leaderboard/TIGD3.9_revcomp.svg
- ibis_report/logos/Leaderboard/NFKB1.3.svg
- ibis_report/logos/Leaderboard/PRDM5.9.svg
- ibis_report/logos/Leaderboard/LEF1.7.svg
- ibis_report/logos/Leaderboard/TIGD3.1_revcomp.svg
- ibis_report/logos/Leaderboard/NACC2.9.svg
- ibis_report/logos/Leaderboard/ZNF362.9_revcomp.svg
- ibis_report/logos/Leaderboard/PRDM5.10_revcomp.svg
- ibis_report/logos/Leaderboard/ZNF407.5_revcomp.svg
- ibis_report/logos/Leaderboard/GABPA.1.svg
- ibis_report/logos/Leaderboard/ZNF407.3_revcomp.svg
- ibis_report/logos/Leaderboard/SP140.1_revcomp.svg
- ibis_report/logos/Leaderboard/NFKB1.2_revcomp.svg
- ibis_report/logos/Leaderboard/GABPA.3.svg
- ibis_report/logos/Leaderboard/TIGD3.2.svg
- ibis_report/logos/Leaderboard/GABPA.6.svg
- ibis_report/logos/Leaderboard/PRDM5.6_revcomp.svg
- ibis_report/logos/Leaderboard/PRDM5.5_revcomp.svg
- ibis_report/logos/Leaderboard/NFKB1.5_revcomp.svg
- ibis_report/logos/Leaderboard/ZNF362.13.svg
- ibis_report/logos/Leaderboard/RORB.7_revcomp.svg
- ibis_report/logos/Leaderboard/NACC2.6.svg
- ibis_report/logos/Leaderboard/ZNF362.1_revcomp.svg
- ibis_report/logos/Leaderboard/ZNF362.5_revcomp.svg
- ibis_report/logos/Leaderboard/GABPA.7.svg
- ibis_report/logos/Leaderboard/GABPA.4.svg
- ibis_report/logos/Leaderboard/NACC2.7_revcomp.svg
- ibis_report/logos/Leaderboard/NFKB1.4_revcomp.svg
- ibis_report/logos/Leaderboard/LEF1.4.svg
- ibis_report/logos/Leaderboard/ZNF407.6_revcomp.svg
- ibis_report/logos/Leaderboard/ZNF407.5.svg
- ibis_report/logos/Leaderboard/ZNF362.8.svg
- ibis_report/logos/Leaderboard/ZNF362.3_revcomp.svg
- ibis_report/logos/Leaderboard/LEF1.1.svg
- ibis_report/logos/Leaderboard/LEF1.7_revcomp.svg
- ibis_report/logos/Leaderboard/NFKB1.2.svg
- ibis_report/logos/Leaderboard/SP140.3_revcomp.svg
- ibis_report/logos/Leaderboard/TIGD3.7.svg
- ibis_report/logos/Leaderboard/RORB.5_revcomp.svg
- ibis_report/logos/Leaderboard/TIGD3.5.svg
- ibis_report/logos/Leaderboard/ZNF407.7.svg
- ibis_report/logos/Leaderboard/ZNF407.2_revcomp.svg
- ibis_report/logos/Leaderboard/RORB.2_revcomp.svg
- ibis_report/logos/Leaderboard/PRDM5.7_revcomp.svg
- ibis_report/logos/Leaderboard/GABPA.2_revcomp.svg
- ibis_report/logos/Leaderboard/PRDM5.4_revcomp.svg
- ibis_report/logos/Leaderboard/ZNF362.3.svg
- ibis_report/logos/Leaderboard/LEF1.6_revcomp.svg
- ibis_report/logos/Leaderboard/RORB.2.svg
- ibis_report/logos/Leaderboard/NACC2.6_revcomp.svg
- ibis_report/logos/Leaderboard/TIGD3.4_revcomp.svg
- ibis_report/logos/Leaderboard/NACC2.10_revcomp.svg
- ibis_report/logos/Leaderboard/RORB.7.svg
- ibis_report/logos/Leaderboard/TIGD3.4.svg
- ibis_report/logos/Leaderboard/NFKB1.1.svg
- ibis_report/logos/Leaderboard/ZNF362.11_revcomp.svg
- ibis_report/logos/Leaderboard/ZNF362.4.svg
- ibis_report/logos/Leaderboard/RORB.1_revcomp.svg
- ibis_report/logos/Leaderboard/SP140.4.svg
- ibis_report/logos/Leaderboard/PRDM5.7.svg
- ibis_report/logos/Leaderboard/LEF1.5.svg
- ibis_report/logos/Leaderboard/TIGD3.6.svg
- ibis_report/logos/Leaderboard/ZNF362.13_revcomp.svg
[truncated: 888 more entries]
