# Supplementary material for: Inferring binding specificities of human transcription factors with the wisdom of crowds
Source: bioRxiv. 2025 Nov 17:2025.11.16.688692. Preprint. [Version 1] doi: 10.1101/2025.11.16.688692 (PMC12667932; doi:10.1101/2025.11.16.688692)
Supplement: Supplement 1 [file media-1.gz › ibis_report/tablesorter-master/dist/css/theme.blackice.min.css]

.tablesorter-blackice{width:100%;margin-right:auto;margin-left:auto;font:11px/18px Arial,Sans-serif;text-align:left;background-color:#000;border-collapse:collapse;border-spacing:0}.tablesorter-blackice th,.tablesorter-blackice thead td{padding:4px;font:13px/20px Arial,Sans-serif;font-weight:700;color:#e5e5e5;text-align:left;text-shadow:0 1px 0 rgba(0,0,0,.7);background-color:#111;border:1px solid #232323}.tablesorter-blackice .header,.tablesorter-blackice .tablesorter-header{padding:4px 20px 4px 4px;cursor:pointer;background-image:url(data:image/gif;base64,R0lGODlhFQAJAIAAAP///////yH5BAEAAAEALAAAAAAVAAkAAAIXjI+AywnaYnhUMoqt3gZXPmVg94yJVQAAOw==);background-position:center right;background-repeat:no-repeat}.tablesorter-blackice .headerSortUp,.tablesorter-blackice .tablesorter-headerAsc,.tablesorter-blackice .tablesorter-headerSortUp{background-image:url(data:image/gif;base64,R0lGODlhFQAEAIAAAP///////yH5BAEAAAEALAAAAAAVAAQAAAINjI8Bya2wnINUMopZAQA7);color:#fff}.tablesorter-blackice .headerSortDown,.tablesorter-blackice .tablesorter-headerDesc,.tablesorter-blackice .tablesorter-headerSortDown{color:#fff;background-image:url(data:image/gif;base64,R0lGODlhFQAEAIAAAP///////yH5BAEAAAEALAAAAAAVAAQAAAINjB+gC+jP2ptn0WskLQA7)}.tablesorter-blackice thead .sorter-false{background-image:none;cursor:default;padding:4px}.tablesorter-blackice tfoot .tablesorter-headerAsc,.tablesorter-blackice tfoot .tablesorter-headerDesc,.tablesorter-blackice tfoot .tablesorter-headerSortDown,.tablesorter-blackice tfoot .tablesorter-headerSortUp{background-image:none}.tablesorter-blackice td{padding:4px;color:#ccc;vertical-align:top;background-color:#333;border:1px solid #232323}.tablesorter-blackice tbody>tr.even:hover>td,.tablesorter-blackice tbody>tr.hover>td,.tablesorter-blackice tbody>tr.odd:hover>td,.tablesorter-blackice tbody>tr:hover>td{background-color:#000}.tablesorter-blackice .tablesorter-processing{background-position:center center!important;background-repeat:no-repeat!important;background-image:url(data:image/gif;base64,R0lGODlhFAAUAKEAAO7u7lpaWgAAAAAAACH/C05FVFNDQVBFMi4wAwEAAAAh+QQBCgACACwAAAAAFAAUAAACQZRvoIDtu1wLQUAlqKTVxqwhXIiBnDg6Y4eyx4lKW5XK7wrLeK3vbq8J2W4T4e1nMhpWrZCTt3xKZ8kgsggdJmUFACH5BAEKAAIALAcAAAALAAcAAAIUVB6ii7jajgCAuUmtovxtXnmdUAAAIfkEAQoAAgAsDQACAAcACwAAAhRUIpmHy/3gUVQAQO9NetuugCFWAAAh+QQBCgACACwNAAcABwALAAACE5QVcZjKbVo6ck2AF95m5/6BSwEAIfkEAQoAAgAsBwANAAsABwAAAhOUH3kr6QaAcSrGWe1VQl+mMUIBACH5BAEKAAIALAIADQALAAcAAAIUlICmh7ncTAgqijkruDiv7n2YUAAAIfkEAQoAAgAsAAAHAAcACwAAAhQUIGmHyedehIoqFXLKfPOAaZdWAAAh+QQFCgACACwAAAIABwALAAACFJQFcJiXb15zLYRl7cla8OtlGGgUADs=)!important}.tablesorter-blackice tr.odd>td{background-color:#333}.tablesorter-blackice tr.even>td{background-color:#393939}.tablesorter-blackice td.primary,.tablesorter-blackice tr.odd td.primary{background-color:#2f3a40}.tablesorter-blackice tr.even td.primary{background-color:#3f4a50}.tablesorter-blackice td.secondary,.tablesorter-blackice tr.odd td.secondary{background-color:#3f4a50}.tablesorter-blackice tr.even td.secondary{background-color:#4f5a60}.tablesorter-blackice td.tertiary,.tablesorter-blackice tr.odd td.tertiary{background-color:#4f5a60}.tablesorter-blackice tr.even td.tertiary{background-color:#5a646b}.tablesorter-blackice>caption{background-color:#fff}.tablesorter-blackice .tablesorter-filter-row{background-color:#222}.tablesorter-blackice .tablesorter-filter-row td{background-color:#222;line-height:normal;text-align:center;-webkit-transition:line-height .1s ease;-moz-transition:line-height .1s ease;-o-transition:line-height .1s ease;transition:line-height .1s ease}.tablesorter-blackice .tablesorter-filter-row .disabled{opacity:.5;cursor:not-allowed}.tablesorter-blackice .tablesorter-filter-row.hideme td{padding:2px;margin:0;line-height:0;cursor:pointer}.tablesorter-blackice .tablesorter-filter-row.hideme *{height:1px;min-height:0;border:0;padding:0;margin:0;opacity:0}.tablesorter-blackice input.tablesorter-filter,.tablesorter-blackice select.tablesorter-filter{width:98%;height:auto;margin:0;padding:4px;background-color:#fff;border:1px solid #bbb;color:#333;-webkit-box-sizing:border-box;-moz-box-sizing:border-box;box-sizing:border-box;-webkit-transition:height .1s ease;-moz-transition:height .1s ease;-o-transition:height .1s ease;transition:height .1s ease}.tablesorter .filtered{display:none}.tablesorter .tablesorter-errorRow td{text-align:center;cursor:pointer;background-color:#e6bf99}
