# Supplementary material for: Inferring binding specificities of human transcription factors with the wisdom of crowds
Source: bioRxiv. 2025 Nov 17:2025.11.16.688692. Preprint. [Version 1] doi: 10.1101/2025.11.16.688692 (PMC12667932; doi:10.1101/2025.11.16.688692)
Supplement: Supplement 1 [file media-1.gz › ibis_report/tablesorter-master/dist/js/parsers/parser-date.min.js]

(function(factory){if (typeof define === 'function' && define.amd){define(['jquery'], factory);} else if (typeof module === 'object' && typeof module.exports === 'object'){module.exports = factory(require('jquery'));} else {factory(jQuery);}}(function(jQuery){
/*! Parser: dates - updated 5/24/2017 (v2.28.11) */
!function(e){"use strict";
/*! Sugar (https://sugarjs.com/docs/#/DateParsing) */e.tablesorter.addParser({id:"sugar",is:function(){return!1},format:function(e){var t=Date.create||Sugar.Date.create,t=t?t(e):e&&new Date(e);return t instanceof Date&&isFinite(t)?t.getTime():e},type:"numeric"}),
/*! Datejs (http://www.datejs.com/) */
e.tablesorter.addParser({id:"datejs",is:function(){return!1},format:function(e){var t=Date.parse?Date.parse(e):e&&new Date(e);return t instanceof Date&&isFinite(t)?t.getTime():e},type:"numeric"})}(jQuery);return jQuery;}));
