# Supplementary material for: Inferring binding specificities of human transcription factors with the wisdom of crowds
Source: bioRxiv. 2025 Nov 17:2025.11.16.688692. Preprint. [Version 1] doi: 10.1101/2025.11.16.688692 (PMC12667932; doi:10.1101/2025.11.16.688692)
Supplement: Supplement 1 [file media-1.gz › ibis_report/logos/matrices/Leaderboard/ZNF362.4.ppm]

>ZNF362.FL@SMS@smelly-firebrick-dalmatian@HughesLab.Streme@topk_k=5_top=500_Motif1_min3max30 
0.9388270000000000	0.0157180000000000	0.0157180000000000	0.0297360000000000
0.9388270000000000	0.0157180000000000	0.0157180000000000	0.0297360000000000
0.9388270000000000	0.0157180000000000	0.0157180000000000	0.0297360000000000
0.9388270000000000	0.0157180000000000	0.0157180000000000	0.0297360000000000
0.9388270000000000	0.0157180000000000	0.0157180000000000	0.0297360000000000
0.9388270000000000	0.0157180000000000	0.0157180000000000	0.0297360000000000
0.9388270000000000	0.0157180000000000	0.0157180000000000	0.0297360000000000
