# Supplementary material for: Inferring binding specificities of human transcription factors with the wisdom of crowds
Source: bioRxiv. 2025 Nov 17:2025.11.16.688692. Preprint. [Version 1] doi: 10.1101/2025.11.16.688692 (PMC12667932; doi:10.1101/2025.11.16.688692)
Supplement: Supplement 1 [file media-1.gz › ibis_report/logos/matrices/Leaderboard/ZNF362.11.ppm]

>ZNF362.FL@HTS.GFPIVT@lumpy-tan-bonobo@AJolma.Autoseed@Multinom1_Onehit_Seed_AAAAAAACBackgroundCyc0
0.3757806759735500	0.1886939750183700	0.2340191036002900	0.2015062454077900
0.6931808555696700	0.1130029648454000	0.0876747141041930	0.1061414654807300
0.9309442548350400	0.0296928327645050	0.0248009101251420	0.0145620022753130
0.9079107955175900	0.0203040053256410	0.0518140463774550	0.0199711527793190
0.8678544914625100	0.0390285290062570	0.0636334712058540	0.0294835083253790
0.7772606382978700	0.0671542553191490	0.0761778115501520	0.0794072948328270
0.6181447348542100	0.0169965251548570	0.2073576068892600	0.1575011331016800
0.0350806451612900	0.4713709677419400	0.2357142857142900	0.2578341013824900
0.2627559624186900	0.0677668031799570	0.3638400385449300	0.3056371958564200
